# Supplementary material for: Scaffold Hopping from Dehydrozingerone: Design, Synthesis, and Antifungal Activity of Phenoxyltrifluoromethylpyridines
Source: Int J Mol Sci. 2025 Jun 2;26(11):5345. doi: 10.3390/ijms26115345 (PMC12155161; doi:10.3390/ijms26115345)
Supplement: Supplementary file 1 [file ijms-26-05345-s001.zip]

Archive with 1 entries (1 files):
- ijms-3636165-supplementary.pdf
